# Supplementary material for: A Genetic Screen to Discover Pathways Affecting Cohesin Function in Schizosaccharomyces pombe Identifies Chromatin Effectors
Source: G3 (Bethesda). 2012 Oct 1;2(10):1161–8. doi: 10.1534/g3.112.003327 (PMC3464108; doi:10.1534/g3.112.003327)
Supplement: Supporting Information [file supp_2.10.1161_TableS1.xls]

## Sheet: tableS1
gene	geneSymbol	geneDescription
SPBC20F10.02c		DUF1741 family protein
SPBC1348.01		S. pombe specific DUF999 protein family 5
SPAC4F10.14c	btf3	nascent polypeptide-associated complex beta subunit
SPBC15D4.15	pho2	4-nitrophenylphosphatase
SPCC285.16c	msh6	MutS protein homolog
SPAC26A3.16	dph1	UBA domain protein Dph1
SPCC757.02c		epimarase (predicted)
SPBP8B7.25	cyp4	cyclophilin family peptidyl-prolyl cis-trans isomerase Cyp4 (predicted)
SPBC428.08c	clr4	histone H3 methyltransferase Clr4
SPAC1F12.04c		conserved fungal protein
SPAC20H4.10	ufd2	ubiquitin-protein ligase E4 (predicted)
SPCC622.16c	epe1	Jmjc domain chromatin associated protein Epe1
SPAC4H3.04c		UPF0103 family
SPBC30D10.04	swi3	replication fork protection complex subunit Swi3
SPAC4H3.03c		glucan 1,4-alpha-glucosidase (predicted)
SPCPB16A4.06c		sequence orphan
SPBC19G7.18c		sequence orphan
SPAC664.01c	swi6	chromodomain protein Swi6
SPBC16E9.15		heat shock factor binding protein (predicted)
SPBP8B7.28c	stc1	LIM-like protein linking chromatin modification to RNAi, Stc1
SPBC31F10.07	lsb5	cortical component Lsb5 (predicted)
SPAC11G7.01		sequence orphan
SPAC3A11.13		prefoldin subunit 6 (predicted)
SPBPB10D8.06c		membrane transporter (predicted)
SPAC18G6.05c		translation elongation regulator Gcn1 (predicted)
SPAC17A2.06c	vps8	WD repeat protein Vps8 (predicted)
SPAC24C9.08		vacuolar carboxypeptidase (predicted)
SPBC19C7.02	ubr1	N-end-recognizing protein Ubr1
SPBC19G7.04		HMG box protein
SPCC1183.02		glutathione S-transferase (predicted)
SPCC132.04c	gdh2	NAD-dependent glutamate dehydrogenase Gdh2 (predicted)
SPBC2G5.04c		COPII-coated vesicle component Erv41 (predicted)
SPAC17G8.13c	mst2	histone acetyltransferase Mst2
SPAC2F3.12c	plp1	thioredoxin fold protein Plp1 (predicted)
SPAC26F1.10c	pyp1	tyrosine phosphatase Pyp1
SPBC17G9.09	tif213	translation initiation factor eIF2 gamma subunit (predicted)
SPBC13E7.08c		RNA polymerase II associated Paf1 complex (predicted)
SPCC285.13c		nucleoporin Nup60 (predicted)
SPBC17D1.05		sequence orphan
SPBC1709.18	tif452	translation initiation factor eIF4E 4F complex subunit
SPCC777.07	omh3	alpha-1,2-mannosyltransferase Omh3 (predicted)
SPBP8B7.09c	los1	karyopherin exportin T Los1 (predicted)
SPBC13G1.12	did2	vacuolar sorting protein Did2 (predicted)
SPBC651.11c	apm3	AP-3 adaptor complex subunit Apm3 (predicted)
SPBC30D10.05c		sepiapterin reductase (predicted)
SPCC11E10.08	rik1	silencing protein Rik1
SPBC29A3.10c	atp14	F1-ATPase subunit H (predicted)
SPCC970.07c	raf2	Rik1-associated factor Raf2
SPBC317.01	mbx2	MADS-box transcription factor Pvg4 (predicted)
SPAC22H10.13	zym1	metallothionein Zym1
SPCC364.05	vps3	GTPase regulator Vps3 (predicted)
SPAC11D3.02c		ELLA family acetyltransferase (predicted)
SPBC2D10.16	mhf1	FANCM-MHF complex subunit Mhf1
SPAC212.04c		S. pombe specific DUF999 family protein 1
SPBC336.13c		mitochondrial inner membrane peptidase complex catalytic subunit 2 (predicted)
SPAC9E9.05		sequence orphan
SPCC31H12.06	mug111	sequence orphan
SPBC25H2.08c	mrs2	magnesium ion transporter Mrs2 (predicted)
SPAC17H9.08		mitochondrial coenzyme A transporter (predicted)
SPBC1734.05c	spf31	DNAJ protein Spf31 (predicted)
SPCC970.05	rpl3601	60S ribosomal protein L36
SPCC306.02c		Rab GTPase binding involved in ER to Golgi vesicle transport (predicted)
SPAC167.04	pam17	TIM23 translocase complex-associated motor subunit Pam17 (predicted)
SPAC1834.05	alg9	mannosyltransferase complex subunit Alg9 (predicted)
SPBC1271.03c		NLI interacting factor family phosphatase (predicted)
SPBC1683.06c		uridine ribohydrolase (predicted)
SPAC9.12c	atp12	F1-ATPase chaperone Atp12 (predicted)
SPBC1105.09	ubc15	ubiquitin conjugating enzyme Ubc15
SPAC19D5.11c	ctf8	DNA replication factor C complex subunit Ctf8 (predicted)
SPBC11B10.10c	pht1	histone H2A variant H2A.Z, Pht1
SPAC19B12.08	atg4	Atg8 deconjugator Atg4 (predicted)
SPAC19A8.14		aminoacyl-tRNA hydrolase (predicted)
SPBC119.05c		Wiskott-Aldrich syndrome homolog binding protein Lsb1 (predicted)
SPBC1348.14c	ght7	hexose transporter Ght7 (predicted)
SPBC2G2.02	syj1	inositol-polyphosphate 5-phosphatase (synaptojanin homolog 1)
SPAC15E1.05c		ethanolamine-phosphate cytidylyltransferase (predicted)
SPCC11E10.05c	ynd1	nucleoside diphosphatase Ynd1
SPAC1071.09c		DNAJ domain protein, DNAJC9 family (predicted)
SPBC336.03	efc25	Ras1 guanyl-nucleotide exchange factor Efc25
SPAC16E8.13		ubiquitin-protein ligase E3 (predicted)
SPCC548.07c	ght1	hexose transporter Ght1
SPAC18G6.02c	chp1	chromodomain protein Chp1
SPCC70.10		sequence orphan
SPBC651.04		sequence orphan
SPBC577.02	rpl3801	60S ribosomal protein L38 (predicted)
SPBC4F6.10	vps901	guanyl-nucleotide exchange factor Vps901 (predicted)
SPBC29A3.18	cyt1	cytochrome c1 Cyt1 (predicted)
SPBC354.10	def1	RNAPII degradation factor Def1 (predicted)
SPAC23H3.15c		sequence orphan
SPACUNK4.09		conserved protein
SPBC428.05c	arg12	argininosuccinate synthase (predicted)
SPCC576.12c	mhf2	FANCM-MHF complex subunit Mhf2
SPAC17A2.11		sequence orphan
SPBC2D10.17	clr1	cryptic loci regulator Clr1
SPBC25H2.09		DUF1690 family protein
SPBC11C11.11c		mitochondrial ATP-dependent DNA helicase Irc3 (predicted)
SPBC13G1.08c	ash2	Ash2-trithorax family protein
SPAC869.09		conserved fungal protein
SPCC1235.03		SMR domain protein, possibly involved in DNA repair
SPBC902.06	mto2	MT organizer Mto2
SPBC1685.08	cti6	histone deacetylase complex subunit Cti6
SPAC17H9.10c	ddb1	damaged DNA binding protein Ddb1
SPAC26A3.02	myh1	adenine DNA glycosylase Myh1
SPAC9E9.08	rad26	ATRIP, ATR checkpoint kinase regulatory subunit Rad26
SPCP1E11.05c	are2	acyl-coA-sterol acyltransferase Are2 (predicted)
SPCC584.16c		sequence orphan
SPCC188.12	spn6	septin Spn6 (predicted)
SPAC14C4.12c	laf1	clr6 L associated factor 1 Laf1
SPBC25B2.10		Usp (universal stress protein) family protein
SPBC1271.05c		zf-AN1 type zinc finger protein
SPAC17C9.05c	pmc3	mediator complex subunit Pmc3/Med27
SPBC2G2.14		sequence orphan
SPCC1223.12c	meu10	GPI anchored cell surface protein involved in ascospore wall assembly Meu10
SPAC1805.15c	pub2	HECT-type ubiquitin-protein ligase Pub2
SPCC1450.03		ribonucleoprotein (RNP) complex (predicted)
SPAPB1E7.07	glt1	glutamate synthase Glt1 (predicted)
SPBC2D10.13	est1	telomerase regulator Est1
SPBC577.06c	stt4	1-phosphatidylinositol 4-kinase Stt4 (predicted)
SPCC364.07		D-3 phosphoglycerate dehydrogenase (predicted)
SPBC25H2.05	egd2	nascent polypeptide-associated complex alpha subunit Egd2
SPAC688.14	set13	ribosome L32 lysine methyltransferase Set13
SPBP4H10.04	ppb1	calcium-dependent serine/threonine protein phosphatase calcineurin, catalytic subunit Ppb1
SPBC1706.01	tea4	tip elongation aberrant protein Tea4
SPCC23B6.05c	ssb3	DNA replication factor A subunit Ssb3
SPBC4F6.09	str1	siderophore-iron transporter Str1
SPAC144.06	apl5	AP-3 adaptor complex subunit Apl5 (predicted)
SPBC13E7.03c		RNA hairpin binding protein (predicted)
SPAC13G7.05	are1	acyl-coA-sterol acyltransferase Are1 (predicted)
SPAC23D3.09	arp42	SWI/SNF and RSC complex subunit Arp42
SPBC1703.12	ubp9	ubiquitin C-terminal hydrolase Ubp9
SPAC23D3.12		inorganic phosphate transporter (predicted)
SPAP27G11.16		sequence orphan
SPCC4G3.19	alp16	gamma tubulin complex subunit Alp16
SPAC3C7.12	tip1	CLIP170 family protein Tip1
SPBC20F10.03		conserved eukaryotic protein
SPCC1393.02c	spt2	non-specific DNA binding protein Spt2 (predicted)
SPAC15E1.10		PI31 proteasome inhibitor (predicted)
SPAC1039.02		phosphoprotein phosphatase (predicted)
SPBC1198.12	mfr1	fizzy-related protein Mfr1
SPCC1393.10	ctr4	copper transporter complex subunit Ctr4
SPBC1709.05	sks2	heat shock protein, ribosome associated molecular chaperone Sks2
SPAC806.04c		DUF89 family protein
SPBP8B7.10c		U3 snoRNP-associated protein Utp16 (predicted)
SPBC83.17		transcriptional coactivator, multiprotein bridging factor Mbf1 (predicted)
SPAC22H10.02		conserved fungal protein
SPAC22H10.04		protein phosphatase type 2A (predicted)
SPAC3C7.13c		glucose-6-phosphate 1-dehydrogenase (predicted)
SPAC823.16c	mug179	WD repeat protein involved in autophagy Atg18b
SPAC3H5.10	rpl3202	60S ribosomal protein L32 (predicted)
SPAC922.04		sequence orphan
SPCC965.08c	alr1	alanine racemase Alr1
SPCC594.06c		vacuolar SNARE Vam7 (predicted)
SPCC736.08	cbf11	CBF1/Su(H)/LAG-1 family transcription factor Cbf11
SPAC20H4.06c		RNA-binding protein
SPCC569.05c		spermidine family transporter (predicted)
SPAC1B3.03c	wis2	cyclophilin family peptidyl-prolyl cis-trans isomerase Wis2
SPAC3G9.04	ssu72	phosphoric ester hydrolase Ssu72 (predicted)
SPBC1734.11	mas5	DNAJ domain protein Mas5 (predicted)
SPAC3G6.11	chl1	ATP-dependent DNA helicase Chl1 (predicted)
SPAC1002.06c	bqt2	bouquet formation protein Bqt2
SPCC74.05	rpl2702	60S ribosomal protein L27 (predicted)
SPAC13G6.01c	rad8	ubiquitin-protein ligase E3 Rad8
SPCC191.09c	gst1	glutathione S-transferase Gst1
SPAC5H10.09c		3-methyl-2-oxobutanoatehydroxymethyltransferase(predicted)
SPBC3H7.09	mug142	palmitoyltransferase (predicted)
SPCC4G3.08	psk1	serine/threonine protein kinase Psk1
SPBC651.06	mug166	sequence orphan
SPAC3G6.09c	tps2	trehalose-phosphate synthase Tps2 (predicted)
SPBC1711.08		chaperone activator Aha1 (predicted)
SPAC57A7.09		human RNF family homolog
SPAC12B10.15c		ribonuclease H2 complex subunit (predicted)
SPAC4G9.10	arg3	ornithine carbamoyltransferase Arg3
SPAC637.10c	rpn10	19S proteasome regulatory subunit Rpn10
SPAPB1A10.03	nxt1	mRNA export receptor Nxt1
SPBC354.12	gpd3	glyceraldehyde 3-phosphate dehydrogenase Gpd3
SPBC31F10.03		ChaC-like protein, predicted cation transport regulator
SPBC13E7.06	msd1	mitotic-spindle disanchored Msd1
SPAC6G9.15c		sequence orphan
SPCC1753.03c	rec7	meiotic recombination protein Rec7
SPAC27D7.03c	mei2	RNA-binding protein involved in meiosis Mei2
SPAC30.02c		elongator complex associated protein Kti2 (predicted)
SPAC1039.08		serine acetyltransferase (predicted)
SPAC23H4.16c		sequence orphan
SPBC646.02	cwf11	complexed with Cdc5 protein Cwf11
SPBC337.09	erg28	Erg28 protein (predicted)
SPBC17G9.12c		conserved fungal protein
SPAC29A4.02c		translation elongation factor EF-1 gamma subunit
SPAC9.13c	cwf16	splicing factor (predicted)
SPAC1834.09	mug51	variant protein kinase 19 family protein
SPBC409.19c		metaxin (predicted)
SPAC977.11		CRCB domain protein
SPBC1703.04	mlh1	MutL family protein Mlh1 (predicted)
SPAC1B3.17	clr2	chromatin silencing protein Clr2
SPAC1071.03c		sequence orphan
SPBP35G2.10	mit1	SHREC complex subunit Mit1
SPBC11B10.05c	rsp1	random septum position protein Rsp1
SPCC1259.08		conserved fungal protein, DUF2457 family
SPBC354.15	fap1	L-pipecolate oxidase
SPBC428.10		sequence orphan
SPBC3B8.05		diphthamide biosynthesis protein Dph1 (predicted)
SPBC2A9.04c		sir antagonist ortholog (predicted)
SPAC26H5.04		vacuolar import and degradation protein Vid28 (predicted)
SPCC1494.09c		sequence orphan
SPBC27.02c	ask1	DASH complex subunit Ask1
SPAC7D4.02c	sfp47	Ubp4 interactor Sfp47
SPAC1F12.02c		translationally controlled tumor protein homolog (predicted)
SPAC630.06c		conserved fungal protein
SPCC24B10.19c		sequence orphan
SPBC1683.08	ght4	hexose transporter Ght4
SPCC794.07	lat1	dihydrolipoamide S-acetyltransferase E2, Lat1 (predicted)
SPCC18.02		membrane transporter (predicted)
SPBC1105.01	rrp12	rRNA processing protein Rrp12-like (predicted)
SPAC3G9.05		GTPase activating protein (predicted)
SPCC162.10	ppk33	serine/threonine protein kinase Ppk33 (predicted)
SPAC26A3.06		rRNA (guanine) methyltransferase (predicted)
