# Supplementary material for: A Genetic Screen to Discover Pathways Affecting Cohesin Function in Schizosaccharomyces pombe Identifies Chromatin Effectors
Source: G3 (Bethesda). 2012 Oct 1;2(10):1161–8. doi: 10.1534/g3.112.003327 (PMC3464108; doi:10.1534/g3.112.003327)
Supplement: Supporting Information [file supp_2.10.1161_TableS3.xls]

## Sheet: tableS3
gene	geneSymbol	geneDescription
SPAC1952.07	rad1	checkpoint clamp complex protein Rad1
SPAC20G4.04c	hus1	checkpoint clamp complex protein Hus1
SPAC664.07c	rad9	checkpoint clamp complex protein Rad9
SPAC23C11.15	pst2	Clr6 histone deacetylase complex subunit Pst2
SPAC664.01c	swi6	chromodomain protein Swi6
SPBC800.03	clr3	histone deacetylase (class II) Clr3
SPCC622.16c	epe1	Jmjc domain chromatin associated protein Epe1
SPCC970.07c	raf2	Rik1-associated factor Raf2
SPAC110.02	pds5	cohesin-associated protein Pds5
SPAC12B10.12c	rhp41	DNA repair protein Rhp41
SPAC14C4.06c		poly(A) binding protein Nab2 (predicted)
SPAC15E1.10		PI31 proteasome inhibitor (predicted)
SPAC16.04	dus3	tRNA dihydrouridine synthase Dus3 (predicted)
SPAC167.01	ire1	serine/threonine protein kinase Ppk4/ sensor for unfolded proteins in the ER (predicted)
SPAC1687.06c	rpl44	60S ribosomal protein L28/L44 (predicted)
SPAC16E8.05c	mde1	sequence orphan
SPAC1705.02		human 4F5S homolog
SPAC1782.06c	phb1	prohibitin Phb1 (predicted)
SPAC1786.01c		triacylglycerol lipase (predicted)
SPAC17C9.15c		sequence orphan
SPAC17D4.01	pex7	peroxin-7 (predicted)
SPAC17G6.03		phosphoprotein phosphatase (predicted)
SPAC17H9.01	cid16	poly(A) polymerase Cid16 (predicted)
SPAC1805.07c	dad2	DASH complex subunit Dad2
SPAC18G6.15	mal3	EB1 family Mal3
SPAC19D5.11c	ctf8	DNA replication factor C complex subunit Ctf8 (predicted)
SPAC1F12.04c		conserved fungal protein
SPAC20H4.06c		RNA-binding protein
SPAC22E12.19	snt1	Set3 complex subunit Snt1
SPAC23A1.11	rpl1602	60S ribosomal protein L13/L16 (predicted)
SPAC23D3.01		PWWP domain protein, involved in chromatin remodeling (predicted)
SPAC23H4.02	ppk9	serine/threonine protein kinase Ppk9 (predicted)
SPAC25A8.01c	fft3	fun thirty related protein Fft3
SPAC26H5.05		IPT/TIG ankyrin repeat containing transcription regulator of fatty acid biosynthesis (predicted)
SPAC27D7.06		electron transfer flavoprotein alpha subunit (predicted)
SPAC27E2.01		alpha-amylase homolog (predicted)
SPAC2F3.02		ER protein translocation subcomplex subunit Sec72 (predicted)
SPAC3C7.10	pex13	peroxin 13 (predicted)
SPAC3G6.06c	rad2	FEN-1 endonuclease Rad2
SPAC3H1.12c	snt2	Lid2 complex subunit Snt2
SPAC458.04c	dil1	dynein intermediate light chain Dil1
SPAC4A8.04	isp6	vacuolar serine protease Isp6
SPAC4D7.06c		siroheme synthase (predicted)
SPAC4F10.02	aap1	aspartyl aminopeptidase Aap1
SPAC4F8.01	did4	vacuolar sorting protein Did4
SPAC4H3.06		sequence orphan
SPAC637.03		conserved fungal protein
SPAC6G9.10c	sen1	ATP-dependent 5' to 3' DNA/RNA helicase Sen1
SPAC8C9.11		BolA domain protein
SPAC8E11.02c	rad24	14-3-3 protein Rad24
SPAC9E9.05		sequence orphan
SPAPB24D3.07c		sequence orphan
SPAPB8E5.06c	rpl302	60S ribosomal protein L3
SPAPJ691.02		yippee-like protein
SPBC106.04	ada1	adenosine deaminase Ada1 (predicted)
SPBC13A2.04c		PTR family peptide transporter (predicted)
SPBC15D4.01c	klp9	kinesin-like protein Klp9
SPBC17D11.03c		conserved fungal protein
SPBC19G7.03c	rps3002	40S ribosomal protein S30 (predicted)
SPBC216.01c		DNA damage response protein (predicted)
SPBC21B10.13c	yox1	MBF complex negative regulatory component Yox1
SPBC21D10.09c		ubiquitin-protein ligase E3 (predicted)
SPBC23E6.01c		mRNA processing factor (predicted)
SPBC23G7.15c	rpp202	60S acidic ribosomal protein P2B subunit
SPBC29A10.05	exo1	exonuclease I Exo1
SPBC29A3.13	pdp1	PWWP domain protein Pdp1
SPBC30B4.01c	wsc1	transmembrane receptor Wsc1 (predicted)
SPBC30D10.04	swi3	replication fork protection complex subunit Swi3
SPBC31F10.10c		zf-MYND type zinc finger protein
SPBC336.14c	ppk26	serine/threonine protein kinase, PAN complex subunit, Ppk26
SPBC337.09	erg28	Erg28 protein (predicted)
SPBC365.08c		Der1-like (degradation in the ER) family (predicted)
SPBC3B8.03		saccharopine dehydrogenase (predicted)
SPBC3B8.10c	nem1	Nem1-Spo7 phosphatase complex catalytic subunit Nem1 (predicted)
SPBC409.19c		metaxin (predicted)
SPBC428.03c	pho4	thiamine-repressible acid phosphatase Pho4
SPBC609.02	ptn1	phosphatidylinositol-3,4,5-trisphosphate3-phosphatasePtn1
SPBC6B1.08c	ofd1	2-oxoglutarate and Fe(II) dioxygenase domain containing protein 1
SPBC800.02	whi5	cell cycle transcriptional repressor Whi5 (predicted)
SPBC83.11		ER triose phosphate transmembrane transporter (predicted)
SPBC947.08c	hip4	histone promoter control protein Hip4
SPCC1322.10		cell wall protein Pwp1
SPCC1682.14	rpl1902	60S ribosomal protein L19
SPCC1840.09		NAD dependent epimerase/dehydratase family protein
SPCC23B6.04c		sec14 cytosolic factor family (predicted)
SPCC338.16	pof3	F-box protein Pof3
SPCC736.08	cbf11	CBF1/Su(H)/LAG-1 family transcription factor Cbf11
SPCC74.09	mug24	RNA-binding protein, rrm type
SPCC757.09c	rnc1	RNA-binding protein that suppresses calcineurin deletion Rnc1
SPCC895.06		elongator complex subunit Elp2 (predicted)
SPCP1E11.10		ankyrin repeat protein, unknown biological role
SPCPB16A4.04c	trm8	tRNA (guanine-N7-)-methyltransferase catalytic subunit Trm8 (predicted)
