# Supplementary material for: A Genetic Screen to Discover Pathways Affecting Cohesin Function in Schizosaccharomyces pombe Identifies Chromatin Effectors
Source: G3 (Bethesda). 2012 Oct 1;2(10):1161–8. doi: 10.1534/g3.112.003327 (PMC3464108; doi:10.1534/g3.112.003327)
Supplement: Supporting Information [file supp_2.10.1161_TableS6.xls]

## Sheet: tableS6
Name	Genotype	Source
FY4001	h- leu1-32 ura4-D18 his3-D1/his-D1 ade6-M216	Baumann's lab
FY4002	h- leu1-32 ura4-D18 his3-D1/his-D1 ade6-M210	Baumann's lab
FY4024	h- leu1-32 ura4-D18 his3-D1/his-D1 ade6-M216 eso1-W804G::Nat
FY5C13	h- leu1-32 ura4-D18 his3-D1/his-D1 ade6-M216 eso1-G799D::Nat1
FY5C40	h- leu1-32 ura4-D18 his3-D1/his-D1 ade6-M210 mis4-242::Nat1
FY5A72	h+ leu1-32 ade6-216 ura4DS/E imrR(NcoI)::ura4+ oriI	Moazed danesh
FY5A73	h+ leu1-32 ade6-210 ura4DS/E otrR(SphI)::ura4+	Moazed danesh
FY5A74	h90 leu1-32 ade6-210 ura4DS/E mat3::ura4+	Moazed danesh
FY5A75	h+ leu1-32 ade6-216 ura4DS/E imrR(NcoI)::ura4+ oriI rik1D::KanR	Moazed danesh
FY5A76	h+ leu1-32 ade6-210 ura4DS/E otrR(SphI)::ura4+ rik1D::KanR	Moazed danesh
FY5A77	h90 leu1-32 ade6-210 ura4DS/E mat3::ura4+ rik1D::KanR	Moazed danesh
FY5C21	h+ leu1-32 ade6-216 ura4DS/E imrR(NcoI)::ura4+ oriI eso1-W804G::Nat
FY5C22	h+ leu1-32 ade6-216 ura4DS/E imrR(NcoI)::ura4+ oriI eso1-G799D::Nat
FY5C24	h+ leu1-32 ade6-210 ura4DS/E otrR(SphI)::ura4+ eso1-W804G::Nat
FY5C25	h+ leu1-32 ade6-210 ura4DS/E otrR(SphI)::ura4+ eso1-G799D::Nat
FY5C27	h90 leu1-32 ade6-210 ura4DS/E mat3::ura4+eso1-W804G::Nat
FY5C28	h90 leu1-32 ade6-210 ura4DS/E mat3::ura4+eso1-G799D::Nat
FY5F12	h-; ade6-M210; leu1-32; ura4-D18; mat1_m-cyhS, smt0; rpl42::cyhR (sP56Q)	PEM2 from Krogan's lab
FY5F45	FY5F12, eso1-G799D::Nat1
FY4C14	FY5F12, mis4-242::Nat1
FY5A40	h+ ∆swi6::kanmx leu1-32 ura4-D18 his3-D1/his-D1 ade6-M210 eso1-W804G::Nat
FY5A07	h+ ∆rdp1::kanmx leu1-32 ura4-D18 his3-D1/his-D1 ade6-M210 eso1-W804G::Nat
FY5A18	h+ ∆raf2::kanmx leu1-32 ura4-D18 his3-D1/his-D1 ade6-M210 eso1-W804G::Nat
FY4S24	∆raf2::kanmx leu1-32 ura4 DS/E ade6-210 Otr1R::ura4+	Jia's lab
FY4S25	∆swi6::kanmx leu1-32 ura4 DS/E ade6-216 Otr1R::ura4+	Jia's lab
FY4S28	∆rik1::kanmx leu1-32 ura4 DS/E ade6-216 Otr1R::ura4+	Jia's lab
FY4S31	∆rsh1::kanmx leu1-32 ura4 DS/E ade6-216 Otr1R::ura4+	Jia's lab
FY4S56	FY4001, ∆rox3::kanmx eso1-G799D::Nat1
FY4S82	FY4001, ∆spt2::kanmx eso1-G799D::Nat1
FY4S91	FY4001, ∆not3::kanmx eso1-G799D::Nat1
FY4C07	FY4S24,∆rox3::hyg
FY4C11	FY4S25,∆rox3::hyg
FY4C14	FY4S28,∆rox3::hyg
FY4C16	FY4S31,∆rox3::hyg
FY4E12	h+ ∆pds5::kanmx leu1-32 ura4-D18 his3-D1/his-D1 ade6-M210/216	Bioneer
FY5E50	h+ ∆pds5::kanmx leu1-32 ura4-D18 his3-D1/his-D1 ade6-M210/216 eso1 G799D::Nat1
FY4C52	h-; ade6-M210; leu1-32; ura4-D18; mat1_m-cyhS, smt0; rpl42::cyhR (sP56Q), Eso1-TAP::kanmx
FY4C53	eso1-TAP::kanmx ∆rox3::hyg	dessection from FY4C52 and FY4C56
FY4C54	eso1-TAP::kanmx ∆spt2::hyg	dessection from FY4C52 and FY4C57
FY4C55	eso1-TAP::kanmx ∆not3::hyg	dessection from FY4C52 and FY4C58
FY4C56	h+ ∆rox3::kanmx leu1-32 ura4-D18 his3-D1/his-D1 ade6-M210/216	Bioneer
FY4C57	h+ ∆spt2::kanmx leu1-32 ura4-D18 his3-D1/his-D1 ade6-M210/216	Bioneer
FY4C58	h+ ∆not3::kanmx leu1-32 ura4-D18 his3-D1/his-D1 ade6-M210/216	Bioneer
FY5F47	h- leu1-32 ura4-D18 his3-D1/his-D1 ade6-M216 Psm3-HA::kanmx1
FY5F49	h- leu1-32 ura4-D18 his3-D1/his-D1 ade6-M216 Psm3-HA::kanmx1 ∆rox::hyg
